# Supplementary material for: AlphaFold-Predicted Structures of KCTD Proteins Unravel Previously Undetected Relationships among the Members of the Family
Source: Biomolecules. 2021 Dec 10;11(12):1862. doi: 10.3390/biom11121862 (PMC8699099; doi:10.3390/biom11121862)
Supplement: Supplementary file 1 [file biomolecules-11-01862-s001.zip]

Archive with 1 entries (1 files):
- biomolecules-1478650-supplementary.pdf
